# Supplementary material for: SARS-CoV-2 Viral Entry Proteins in Hyperandrogenemic Female Mice: Implications for Women with PCOS and COVID-19
Source: Int J Mol Sci. 2021 Apr 25;22(9):4472. doi: 10.3390/ijms22094472 (PMC8123333; doi:10.3390/ijms22094472)
Supplement: Supplementary file 1 [file ijms-22-04472-s001.zip]

Archive with 1 entries (1 files):
- ijms-1151290-supplementary.pdf
